# Supplementary material for: Genomic characterization of Klebsiella spp. from bovine mastitis: dissemination of a conserved, highly transmissible lacacq+ fec+ plasmid drives burden of disease
Source: Appl Environ Microbiol. 2025 Nov 20;91(12):e01162-25. doi: 10.1128/aem.01162-25 (PMC12724306; doi:10.1128/aem.01162-25)
Supplement: Supplemental tables — Tables S1 and S2. [file aem.01162-25-s0002.xlsx]

## Sheet: S1
Supplemental Table S1. Accession numbers, metadata, and genomic features of 60 mastitis-associated Klebsiella isolates.
Isolate	Genome accession	Biosample accession	Farm ID	Transmission cluster (cgMLST)	WGS methods	Illumina sequencing depth	ONT sequencing depth	Taxonomy: species complex	Taxonomy: species	MLST scheme	Sequence type	No. contigs	Genome size (bp)	Chromosome size (bp)	No. acquired lac(acq) operons	Location acquired lac(acq)	lac(acq)+ plasmid: size (bp)	lac(acq)+ plasmid: replicon type (Plasmidfinder)	lac(acq)+ plasmid: pMLST	lac(acq)+ plasmid: pling community	No. fec gene clusters	fec gene cluster type	Location fec	GC content (%)	Assembly N50	Checkm: completeness (Marker lineage: Klebsiella)	Checkm: contamination (Marker lineage: Klebsiella)
K-38972	CP182767-CP182771	SAMN46862803	farm 42		Illumina + ONT	38x	46x	non-KpSP	Klebsiella michiganensis	koxytoca	ST103	5	6231504	6066831	1	plasmidal	156682	IncFIA(HI1)	[F-:A-:B-]	community_1_subcommunity_0	1	fec-like	chromosomal	55.81	6066195	99.99	0.65
K-24287	CP182743-CP182746	SAMN46862811	farm 24		Illumina + ONT	66x	91x	KpSP	Klebsiella pneumoniae	klebsiella	ST107	4	5460190	5302238	2	plasmidal	148924	IncFIB(K)(pCAV1099-114), IncHI1B(pNDM-MAR)	[F-:A-:B-]	community_0_subcommunity_16 (cluster 1)	1	fec	plasmidal	57.21	5301557	99.99	0.33
K-75504	CP182738-CP182742	SAMN46862812	farm 32		Illumina + ONT	43x	56x	KpSP	Klebsiella pneumoniae	klebsiella	ST107	5	5340329	5227298	2	plasmidal	101294	IncFIB(K)(pCAV1099-114), IncHI1B(pNDM-MAR)	[F-:A-:B-]	community_0_subcommunity_16 (cluster 1)	1	fec	plasmidal	57.35	5226671	99.99	0.33
K-1052	CP182735-CP182737	SAMN46862813	farm 10		Illumina + ONT	46x	29x	KpSP	Klebsiella pneumoniae	klebsiella	ST107	3	5534245	5336660	2	plasmidal	193337	IncFIB(K)(pCAV1099-114), IncHI1B(pNDM-MAR)	[F-:A-:B-]	community_0_subcommunity_16 (cluster 1)	1	fec	plasmidal	57.08	5335793	99.99	0.52
K-40150	CP182732-CP182734	SAMN46862814	farm 30		Illumina + ONT	35x	93x	KpSP	Klebsiella pneumoniae	klebsiella	ST107	3	5366292	5277836	2	plasmidal	84409	IncFIB(K)(pCAV1099-114), IncHI1B(pNDM-MAR)	[F-:A-:B-]	community_0_subcommunity_16 (cluster 1)	1	fec	plasmidal	57.31	5276877	99.99	0.33
K-1030	CP182729-CP182731	SAMN46862815	farm 9		Illumina + ONT	38x	59x	KpSP	Klebsiella pneumoniae	klebsiella	ST107	3	5368589	5238947	2	plasmidal	125752	IncFIB(K)(pCAV1099-114)	[F-:A-:B-]	community_0_subcommunity_8	1	fec	plasmidal	57.31	5237722	99.99	0.33
K-Arola	CP184451-CP184454	SAMN46862816	farm 13		Illumina + ONT	44x	93x	KpSP	Klebsiella pneumoniae	klebsiella	ST116	4	5454994	5331955	1	plasmidal	118533	IncFIB(K)	[K31:A-:B-]	community_0_subcommunity_5	1	fec	plasmidal	57.42	5010659	99.7	0.61
K-1013	CP182725-CP182728	SAMN46862817	farm 19		Illumina + ONT	52x	65x	KpSP	Klebsiella pneumoniae	klebsiella	ST1315	4	5442862	5181939	1	plasmidal	239582	IncFIB(K)	[F-:A-:B-]	community_0_subcommunity_0	1	fec	plasmidal	57.37	5181190	99.93	0.63
K-913	CP182723-CP182724	SAMN46862818	farm 48 (farm A)		Illumina + ONT	48x	97x	KpSP	Klebsiella pneumoniae	klebsiella	ST1537	2	5291715	5161790	1	plasmidal	130200	IncFIA(HI1)	[K12:A21:B-]	community_0_subcommunity_15 (cluster 2)	1	fec	plasmidal	57.48	5161515	99.99	0.33
K-733	CP184447-CP184450	SAMN46862819	farm 2		Illumina + ONT	33x	94x	KpSP	Klebsiella pneumoniae	klebsiella	ST1537	4	5351084	5150808	2	plasmidal	194586	IncFIB(K)(pCAV1099-114), IncHI1B(pNDM-MAR)	[F-:A-:B-]	community_0_subcommunity_16 (cluster 1)	1	fec	plasmidal	57.36	5148413	99.99	0.52
K-17213	CP182720-CP182722	SAMN46862820	farm 35		Illumina + ONT	33x	11x	KpSP	Klebsiella pneumoniae	klebsiella	ST1754	3	5374998	5188230	2	plasmidal	184355	IncFIB(K)(pCAV1099-114), IncHI1B(pNDM-MAR)	[F-:A-:B-]	community_0_subcommunity_16 (cluster 1)	1	fec	plasmidal	57.26	5185969	99.99	0.64
K-915	CP182718-CP182719	SAMN46862821	farm 21		Illumina + ONT	46x	94x	KpSP	Klebsiella pneumoniae	klebsiella	ST1962	2	5401277	5270726	1	plasmidal	131569	IncFIB(K), IncFII(pKP91)	[K9:A-:B-]	community_0_subcommunity_17 (cluster 3)	1	fec	plasmidal	57.43	5269708	99.99	0.61
K-75462	CP184442-CP184446	SAMN46862822	farm 31		Illumina + ONT	38x	90x	KpSP	Klebsiella pneumoniae	klebsiella	ST200	5	5428786	5199501	2	plasmidal	228034	IncFIB(pNDM-Mar), IncHI1B(pNDM-MAR)	[F-:A-:B-]	community_0_subcommunity_14	1	fec	plasmidal	57.06	5159190	99.99	0.4
K-1901	CP182716-CP182717	SAMN46862823	farm 16		Illumina + ONT	42x	96x	KpSP	Klebsiella pneumoniae	klebsiella	ST2097	2	5427672	5306194	1	plasmidal	131579	IncFIB(K), IncFII(pKP91)	[K9:A-:B-]	community_0_subcommunity_17 (cluster 3)	1	fec	plasmidal	57.31	5296093	99.99	0.61
K-698	CP182712-CP182715	SAMN46862824	farm 15		Illumina + ONT	47x	57x	KpSP	Klebsiella pneumoniae	klebsiella	ST219	4	5580146	5315732	2	plasmidal	257148	IncFIB(pNDM-Mar)	[F-:A-:B-]	community_0_subcommunity_13	1	fec	plasmidal	56.89	5314444	99.99	0.4
K-1011	CP182710-CP182711	SAMN46862825	farm 7		Illumina + ONT	47x	94x	KpSP	Klebsiella pneumoniae	klebsiella	ST235	2	5376854	5251109	1	plasmidal	131569	IncFIB(K), IncFII(pKP91)	[K9:A-:B-]	community_0_subcommunity_17 (cluster 3)	1	fec	plasmidal	57.37	5245285	99.99	0.61
K-16848	CP182708-CP182709	SAMN46862826	farm 34		Illumina + ONT	67x	94x	KpSP	Klebsiella pneumoniae	klebsiella	ST235	2	5381281	5250088	1	plasmidal	131569	IncFIB(K), IncFII(pKP91)	[K9:A-:B-]	community_0_subcommunity_17 (cluster 3)	1	fec	plasmidal	57.37	5249712	99.85	0.61
K-899	CP182706-CP182707	SAMN46862827	farm 17		Illumina + ONT	60x	95x	KpSP	Klebsiella pneumoniae	klebsiella	ST2433	2	5452568	4880219	1	plasmidal	120629	IncFIA(HI1)	[K12:A21:B-]	community_0_subcommunity_15 (cluster 2)	1	fec	plasmidal	57.25	5331939	99.99	0.34
K-39	CP182636-CP182637	SAMN46862857	farm 49		Illumina + ONT	40x	89x	KpSP	Klebsiella quasipneumoniae subsp. quasipneumoniae	klebsiella	ST2672	2	5662462	5450900	1	plasmidal	212605	IncFIB(K)	[K1:A-:B-]	community_0_subcommunity_4	1	fec	plasmidal	57.88	5449857	99.64	0.7
K-891	CP184436-CP184437	SAMN46862858	farm 5		Illumina + ONT	40x	94x	KpSP	Klebsiella quasipneumoniae subsp. quasipneumoniae	klebsiella	ST2676	2	5357766	5369258	1	plasmidal	108585	IncFIB(K)	[K1:A-:B-]	community_0_subcommunity_7	1	fec	plasmidal	57.89	5249181	97.34	0.35
K-1524	CP182763-CP182766	SAMN46862804	farm 47		Illumina + ONT	38x	34x	non-KpSP	Klebsiella michiganensis	koxytoca	ST27	4	6301217	6091345	3	chromosomal + plasmidal	94512	IncFIB(K)(pCAV1099-114), IncHI1B(pNDM-MAR)	[F-:A-:B-]	community_0_subcommunity_11	1	fec-like	chromosomal	55.74	6090179	99.99	0.67
K-1023	CP182704-CP182705	SAMN46862828	farm 20		Illumina + ONT	46x	77x	KpSP	Klebsiella pneumoniae	klebsiella	ST2772	2	5397743	5266461	1	plasmidal	131570	IncFIB(K), IncFII(pKP91)	[K9:A-:B-]	community_0_subcommunity_17 (cluster 3)	1	fec	plasmidal	57.23	5266173	99.99	0.6
K-145	CP182702-CP182703	SAMN46862829	farm 18		Illumina + ONT	41x	43x	KpSP	Klebsiella pneumoniae	klebsiella	ST2772	2	5320873	5189985	1	plasmidal	131569	IncFIB(K), IncFII(pKP91)	[K9:A-:B-]	community_0_subcommunity_17 (cluster 3)	1	fec	plasmidal	57.32	5189304	99.92	0.6
K-28407	CP182700-CP182701	SAMN46862830	farm 26		Illumina + ONT	71x	94x	KpSP	Klebsiella pneumoniae	klebsiella	ST29	2	5422687	5052832	1	plasmidal	131569	IncFIB(K), IncFII(pKP91)	[K9:A-:B-]	community_0_subcommunity_17 (cluster 3)	1	fec	plasmidal	57.34	5291118	99.99	0.67
K-552	JBLUOO000000000	SAMN46862831	farm 48 (farm A)	cluster 3	Illumina	35x		KpSP	Klebsiella pneumoniae	klebsiella	ST299	58	5368655		≥1	not determined	not determined	not determined	not determined	not determined	≥1	fec	not determined	57.33	323355	99.99	0.36
K-553	JBLUOP000000000	SAMN46862832	farm 48 (farm A)	cluster 3	Illumina	29x		KpSP	Klebsiella pneumoniae	klebsiella	ST299	60	5367073		≥1	not determined	not determined	not determined	not determined	not determined	≥1	fec	not determined	57.33	256580	99.99	0.36
K-475	CP182697-CP182699	SAMN46862833	farm 48 (farm A)	cluster 3	Illumina + ONT	40x	43x	KpSP	Klebsiella pneumoniae	klebsiella	ST299	3	5417154	5180259	1	plasmidal	129840	IncFIA(HI1)	[K12:A21:B-]	community_0_subcommunity_15 (cluster 2)	1	fec	plasmidal	57.3	5178792	99.99	0.36
K-1659	CP182694-CP182696	SAMN46862834	farm 4		Illumina + ONT	34x	58x	KpSP	Klebsiella pneumoniae	klebsiella	ST35	3	5533194	5316203	1	plasmidal	213860	IncFIB(K)	[F-:A-:B-]	community_0_subcommunity_1	1	fec	plasmidal	57.35	5315750	100	0.31
K-716	CP182692-CP182693	SAMN46862835	farm 1		Illumina + ONT	40x	52x	KpSP	Klebsiella pneumoniae	klebsiella	ST3664	2	5204291	5200504	1	chromosomal					1	fec	chromosomal	57.58	5199267	99.99	0.35
K-24247	CP182689-CP182691	SAMN46862836	farm 38		Illumina + ONT	42x	57x	KpSP	Klebsiella pneumoniae	klebsiella	ST3669	3	5367380	5233028	1	plasmidal	131569	IncFIB(K), IncFII(pKP91)	[K9:A-:B-]	community_0_subcommunity_17 (cluster 3)	1	fec	plasmidal	57.39	5232053	99.99	0.59
K-22865	CP182685-CP182688	SAMN46862837	farm 37		Illumina + ONT	55x	95x	KpSP	Klebsiella pneumoniae	klebsiella	ST37	4	5379996	5240511	1	plasmidal	131569	IncFIB(K), IncFII(pKP91)	[K9:A-:B-]	community_0_subcommunity_17 (cluster 3)	1	fec	plasmidal	57.39	5238981	99.99	0.61
K-92	CP182682-CP182684	SAMN46862838	farm 47		Illumina + ONT	32x	93x	KpSP	Klebsiella pneumoniae	klebsiella	ST37	3	5510975	5270187	1	plasmidal	133158	IncFIB(K), IncFII(pKP91)	[K9:A-:B-]	community_0_subcommunity_17 (cluster 3)	1	fec	plasmidal	57.15	5269817	99.99	0.67
K-33502	CP182678-CP182681	SAMN46862839	farm 29		Illumina + ONT	31x	69x	KpSP	Klebsiella pneumoniae	klebsiella	ST37	4	5436345	5195100	1	plasmidal	133240	IncFIB(K)	[K2:A-:B-]	community_0_subcommunity_3	1	fec	plasmidal	57.24	5192515	99.99	0.36
K-15338	CP182761-CP182762	SAMN46862805	farm 39		Illumina + ONT	28x	71x	non-KpSP	Klebsiella michiganensis	koxytoca	ST384	2	6180056	5979343	1	plasmidal	201823	IncFIB(K)(pCAV1099-114)	[F-:A-:B-]	community_0_subcommunity_12	2	fec + fec-like	chromosomal + plasmidal	55.84	5978233	99.99	0.38
K-71	CP182775	SAMN46862801	farm 11		Illumina + ONT	23x	60x	non-KpSP	Klebsiella grimontii	koxytoca	ST394	1	5661319	5662162	0						1	fec-like	chromosomal	55.98	5661319	99.9	0.79
K-826	CP184434-CP184435	SAMN46862860	farm 14		Illumina + ONT	53x	44x	KpSP	Klebsiella variicola subsp. variicola	klebsiella	ST4312	2	5522531	5455635	0						0			57.42	5454199	99.99	0.31
K-1016	JBLUOQ000000000	SAMN46862840	farm 6	cluster 1	Illumina	46x		KpSP	Klebsiella pneumoniae	klebsiella	ST432	84	5400534		≥1	not determined	not determined	not determined	not determined	not determined	≥1	fec	not determined	57.36	371774	99.92	0.84
K-1135	JBLUOR000000000	SAMN46862841	farm 6	cluster 1	Illumina	49x		KpSP	Klebsiella pneumoniae	klebsiella	ST432	74	5364152		≥1	not determined	not determined	not determined	not determined	not determined	≥1	fec	not determined	57.38	360560	99.92	0.84
K-939	CP182675-CP182677	SAMN46862842	farm 8	cluster 1	Illumina + ONT	44x	88x	KpSP	Klebsiella pneumoniae	klebsiella	ST432	3	5449018	5240961	2	plasmidal	203473	IncFIB(K)(pCAV1099-114)	[F-:A-:B-]	community_0_subcommunity_10	1	fec	plasmidal	57.33	5240423	99.92	0.84
K-38382	CP182772-CP182774	SAMN46862802	farm 23		Illumina + ONT	34x	74x	non-KpSP	Klebsiella grimontii	koxytoca	ST440	3	5907031	5753785	0						1	fec-like	chromosomal	55.87	5752752	99.9	0.85
K-1432	CP182673-CP182674	SAMN46862843	farm 3		Illumina + ONT	43x	22x	KpSP	Klebsiella pneumoniae	klebsiella	ST45	2	5412430	5282256	1	plasmidal	131483	IncFIB(K), IncFII(pKP91)	[K9:A-:B-]	community_0_subcommunity_17 (cluster 3)	1	fec	plasmidal	57.39	5280947	99.99	0.59
K-75458	CP182757-CP182760	SAMN46862806	farm 45		Illumina + ONT	55x	79x	non-KpSP	Klebsiella michiganensis	koxytoca	ST460	4	6291876	6022440	2	chromosomal					1	fec-like	chromosomal	55.86	6020569	99.99	0.74
K-860	CP182664-CP182672	SAMN46862844	farm 12		Illumina + ONT	27x	44x	KpSP	Klebsiella pneumoniae	klebsiella	ST4747	9	5725161	5310041	0						1	fec	plasmidal	56.93	5308605	99.39	0.66
K-33205	CP182754-CP182756	SAMN46862807	farm 40		Illumina + ONT	33x	52x	non-KpSP	Klebsiella michiganensis	koxytoca	ST516	3	6216593	6128904	1	chromosomal					1	fec-like	chromosomal	55.78	6127898	99.99	0.9
K-75440	CP182751-CP182753	SAMN46862808	farm 44		Illumina + ONT	55x	79x	non-KpSP	Klebsiella michiganensis	koxytoca	ST516	3	6316496	6075996	0						1	fec-like	chromosomal	55.65	6073745	99.99	0.9
K-40146	CP182750	SAMN46862809	farm 43		Illumina + ONT	37x	80x	non-KpSP	Klebsiella michiganensis	koxytoca	ST545	1	5971131	5972804	0						1	fec-like	chromosomal	55.81	5971131	99.99	0.66
K-22656	CP182662-CP182663	SAMN46862845	farm 36		Illumina + ONT	44x	56x	KpSP	Klebsiella pneumoniae	klebsiella	ST590	2	5221219	5090525	1	plasmidal	131569	IncFIB(K), IncFII(pKP91)	[K9:A-:B-]	community_0_subcommunity_17 (cluster 3)	1	fec	plasmidal	57.52	5089650	99.98	0.59
K-33307	CP182658-CP182661	SAMN46862846	farm 28		Illumina + ONT	44x	64x	KpSP	Klebsiella pneumoniae	klebsiella	ST6129	4	5440210	5252359	2	plasmidal	180524	IncFIB(K)(pCAV1099-114), IncHI1B(pNDM-MAR)	[F-:A-:B-]	community_0_subcommunity_16 (cluster 1)	1	fec	plasmidal	57.24	5251408	99.99	0.5
K-387	JBLUOS000000000	SAMN46862847	farm 48 (farm A)	cluster 2	Illumina	42x		KpSP	Klebsiella pneumoniae	klebsiella	ST661	97	5358092		≥1	not determined	not determined	not determined	not determined	not determined	≥1	fec	not determined	57.4	319068	99.99	0.61
K-163	CP182656-CP182657	SAMN46862848	farm 48 (farm A)	cluster 2	Illumina + ONT	36x	41x	KpSP	Klebsiella pneumoniae	klebsiella	ST661	2	5400445	5269176	1	plasmidal	132936	IncFIB(K), IncFII(pKP91)	[K9:A-:B-]	community_0_subcommunity_17 (cluster 3)	1	fec	plasmidal	57.37	5267509	99.99	0.61
K-35979	CP182632-CP182635	SAMN46862859	farm 33		Illumina + ONT	45x	83x	KpSP	Klebsiella quasipneumoniae subsp. quasipneumoniae	klebsiella	ST6645	4	5347408	5164595	2	plasmidal	164674	IncFIB(K)(pCAV1099-114), IncR	[F-:A-:B-]	community_0_subcommunity_9	1	fec	plasmidal	57.94	5162561	99.64	0.36
K-872	CP182650-CP182655	SAMN46862849	farm 12		Illumina + ONT	36x	91x	KpSP	Klebsiella pneumoniae	klebsiella	ST726	6	5442893	5184807	1	plasmidal	131482	IncFIB(K), IncFII(pKP91)	[K9:A-:B-]	community_0_subcommunity_17 (cluster 3)	1	fec	plasmidal	57.21	5183869	99.99	0.59
K-1486	CP182646-CP182649	SAMN46862850	farm 48 (farm A)		Illumina + ONT	55x	107x	KpSP	Klebsiella pneumoniae	klebsiella	ST7649	4	5512001	2674868	1	plasmidal	123005	IncFIB(K), IncFII(pKP91)	[K9:A-:B-]	community_0_subcommunity_17 (cluster 3)	1	fec	plasmidal	57.23	5306173	99.92	0.58
K-28324	CP182644-CP182645	SAMN46862851	farm 25		Illumina + ONT	65x	93x	KpSP	Klebsiella pneumoniae	klebsiella	ST7649	2	5398757	5267639	1	plasmidal	131569	IncFIB(K), IncFII(pKP91)	[K9:A-:B-]	community_0_subcommunity_17 (cluster 3)	1	fec	plasmidal	57.38	5267188	99.92	0.85
K-903	CP182642-CP182643	SAMN46862852	farm 22		Illumina + ONT	43x	40x	KpSP	Klebsiella pneumoniae	klebsiella	ST7650	2	5502711	5371871	1	plasmidal	131569	IncFIB(K), IncFII(pKP91)	[K9:A-:B-]	community_0_subcommunity_17 (cluster 3)	1	fec	plasmidal	57.24	5371142	99.99	0.59
K-1475	CP184440-CP184441	SAMN46862853	farm 4		Illumina + ONT	42x	63x	KpSP	Klebsiella pneumoniae	klebsiella	ST7651	2	5215424	5212170	0						0			57.55	5210583	99.99	0.38
K-32163	CP182640-CP182641	SAMN46862854	farm 27		Illumina + ONT	38x	71x	KpSP	Klebsiella pneumoniae	klebsiella	ST776	2	5470311	4839887	1	plasmidal	237350	IncFIB(K), IncFIA(HI1), IncFII(pKP91)	[K2:A-:B-]	community_0_subcommunity_2	1	fec	plasmidal	57.36	5232961	99.99	0.61
K-33504	CP182747-CP182749	SAMN46862810	farm 41		Illumina + ONT	38x	37x	non-KpSP	Klebsiella michiganensis	koxytoca	ST88	3	6287033	6283020	1	chromosomal					1	fec-like	chromosomal	55.7	6281884	99.99	0.72
K-15213	CP182638-CP182639	SAMN46862855	farm 46		Illumina + ONT	41x	89x	KpSP	Klebsiella pneumoniae	klebsiella	ST889	2	5635527	5538516	1	plasmidal	97639	IncFIB(K), IncFII(pKP91)	[K27:A-:B-]	community_0_subcommunity_6	1	fec	plasmidal	57.04	5537888	99.99	0.59
K-Wania	CP184438-CP184439	SAMN46862856	farm 7		Illumina + ONT	61x	80x	KpSP	Klebsiella pneumoniae	klebsiella	ST969	2	5319503	5188054	1	plasmidal	131569	IncFIB(K), IncFII(pKP91)	[K9:A-:B-]	community_0_subcommunity_17 (cluster 3)	1	fec	plasmidal	57.48	5187934	99.99	0.61

## Sheet: S2
Supplemental Table S2. Accession numbers, metadata, and genomic features of 195 Klebsiella pneumoniae ST107 isolates from human or bovine origin.
Isolate ID	Biosample accession	Host	Country of isolation	lac(acq)	fec
K-1030	SAMN46862815	bovine	Switzerland	1	1
K-1052	SAMN46862813	bovine	Switzerland	1	1
K-24287	SAMN46862811	bovine	Switzerland	1	1
K-40150	SAMN46862814	bovine	Switzerland	1	1
K-75504	SAMN46862812	bovine	Switzerland	1	1
SAMD00108748	SAMD00108748	human	Japan	0	0
SAMD00186849	SAMD00186849	human	Japan	0	0
SAMD00186863	SAMD00186863	human	Japan	0	0
SAMD00186864	SAMD00186864	human	Japan	0	0
SAMD00397292	SAMD00397292	human	Japan	1	1
SAMD00497465	SAMD00497465	human	Japan	1	1
SAMD00499825	SAMD00499825	human	Japan	0	0
SAMEA104208441	SAMEA104208441	human	Hong Kong	0	0
SAMEA111523778	SAMEA111523778	human	Spain	0	0
SAMEA113604998	SAMEA113604998	human	Norway	0	0
SAMEA113605020	SAMEA113605020	human	Norway	0	0
SAMEA113605021	SAMEA113605021	human	Norway	0	0
SAMEA113605025	SAMEA113605025	human	Norway	0	0
SAMEA113605026	SAMEA113605026	human	Norway	0	0
SAMEA113605031	SAMEA113605031	human	Norway	0	0
SAMEA113605050	SAMEA113605050	human	Norway	0	0
SAMEA113605051	SAMEA113605051	human	Norway	0	0
SAMEA113605065	SAMEA113605065	human	Norway	0	0
SAMEA113605104	SAMEA113605104	human	Norway	0	0
SAMEA113605121	SAMEA113605121	human	Norway	0	0
SAMEA113605160	SAMEA113605160	human	Norway	0	0
SAMEA113605161	SAMEA113605161	human	Norway	0	0
SAMEA113605163	SAMEA113605163	human	Norway	0	0
SAMEA113605171	SAMEA113605171	human	Norway	0	0
SAMEA113605181	SAMEA113605181	human	Norway	0	0
SAMEA113605183	SAMEA113605183	human	Norway	0	0
SAMEA113605223	SAMEA113605223	human	Norway	0	0
SAMEA113605238	SAMEA113605238	human	Norway	0	0
SAMEA113605243	SAMEA113605243	human	Norway	0	0
SAMEA113605246	SAMEA113605246	human	Norway	0	0
SAMEA113605250	SAMEA113605250	human	Norway	0	0
SAMEA113605252	SAMEA113605252	human	Norway	0	0
SAMEA113605256	SAMEA113605256	human	Norway	0	0
SAMEA113605266	SAMEA113605266	human	Norway	0	0
SAMEA113605268	SAMEA113605268	human	Norway	0	0
SAMEA113605269	SAMEA113605269	human	Norway	0	0
SAMEA113605273	SAMEA113605273	human	Norway	0	0
SAMEA113605275	SAMEA113605275	human	Norway	0	0
SAMEA113605280	SAMEA113605280	human	Norway	0	0
SAMEA113605285	SAMEA113605285	human	Norway	0	0
SAMEA113605288	SAMEA113605288	human	Norway	0	0
SAMEA113605301	SAMEA113605301	human	Norway	0	0
SAMEA113605309	SAMEA113605309	human	Norway	0	0
SAMEA113605313	SAMEA113605313	human	Norway	0	0
SAMEA113605318	SAMEA113605318	human	Norway	0	0
SAMEA113605319	SAMEA113605319	human	Norway	0	0
SAMEA113605325	SAMEA113605325	human	Norway	0	0
SAMEA113605337	SAMEA113605337	human	Norway	0	0
SAMEA113605343	SAMEA113605343	human	Norway	0	0
SAMEA113605380	SAMEA113605380	human	Norway	0	0
SAMEA113605386	SAMEA113605386	human	Norway	0	0
SAMEA113605394	SAMEA113605394	human	Norway	0	0
SAMEA113605425	SAMEA113605425	human	Norway	0	0
SAMEA113605431	SAMEA113605431	human	Norway	0	0
SAMEA113605437	SAMEA113605437	human	Norway	0	0
SAMEA113605482	SAMEA113605482	human	Norway	0	0
SAMEA113605511	SAMEA113605511	human	Norway	0	0
SAMEA113605522	SAMEA113605522	human	Norway	0	0
SAMEA113605527	SAMEA113605527	human	Norway	0	0
SAMEA113605531	SAMEA113605531	human	Norway	0	0
SAMEA113605538	SAMEA113605538	human	Norway	0	0
SAMEA113605543	SAMEA113605543	human	Norway	0	0
SAMEA113605585	SAMEA113605585	human	Norway	0	0
SAMEA113605595	SAMEA113605595	human	Norway	0	0
SAMEA113605622	SAMEA113605622	human	Norway	0	0
SAMEA113605659	SAMEA113605659	human	Norway	0	0
SAMEA113605671	SAMEA113605671	human	Norway	0	0
SAMEA113605702	SAMEA113605702	human	Norway	0	0
SAMEA113605708	SAMEA113605708	human	Norway	0	0
SAMEA113605709	SAMEA113605709	human	Norway	0	0
SAMEA113605720	SAMEA113605720	human	Norway	0	0
SAMEA113605725	SAMEA113605725	human	Norway	0	0
SAMEA113605781	SAMEA113605781	human	Norway	0	0
SAMEA113605790	SAMEA113605790	human	Norway	0	0
SAMEA113605823	SAMEA113605823	human	Norway	0	0
SAMEA113605835	SAMEA113605835	human	Norway	0	0
SAMEA113605869	SAMEA113605869	human	Norway	0	0
SAMEA113605907	SAMEA113605907	human	Norway	0	0
SAMEA113605925	SAMEA113605925	human	Norway	0	0
SAMEA113605939	SAMEA113605939	human	Norway	0	0
SAMEA113605940	SAMEA113605940	human	Norway	0	0
SAMEA113605941	SAMEA113605941	human	Norway	0	0
SAMEA113605944	SAMEA113605944	human	Norway	0	0
SAMEA113605948	SAMEA113605948	human	Norway	0	0
SAMEA113605949	SAMEA113605949	human	Norway	0	0
SAMEA113605952	SAMEA113605952	human	Norway	0	0
SAMEA113605953	SAMEA113605953	human	Norway	0	0
SAMEA113605964	SAMEA113605964	human	Norway	0	0
SAMEA113605981	SAMEA113605981	human	Norway	0	0
SAMEA113605996	SAMEA113605996	human	Norway	0	0
SAMEA113606031	SAMEA113606031	human	Norway	0	0
SAMEA114126208	SAMEA114126208	human	Saudi Arabia	1	0
SAMEA12940533	SAMEA12940533	human	Spain	0	0
SAMEA2051578	SAMEA2051578	human	Kenya	1	1
SAMEA2055006	SAMEA2055006	human	United Kingdom	0	0
SAMEA3512121	SAMEA3512121	human	Norway	1	1
SAMEA3515088	SAMEA3515088	human	Italy	0	0
SAMEA3649458	SAMEA3649458	human	Spain	0	0
SAMEA3729790	SAMEA3729790	human	Turkey	1	1
SAMEA3729845	SAMEA3729845	human	Turkey	1	1
SAMEA3729846	SAMEA3729846	human	Turkey	1	1
SAMEA4427609	SAMEA4427609	human	Netherlands	1	1
SAMEA4427679	SAMEA4427679	human	Netherlands	1	1
SAMEA5232531	SAMEA5232531	human	India	1	1
SAMEA5978352	SAMEA5978352	human	Netherlands	1	1
SAMEA6375499	SAMEA6375499	human	Colombia	0	0
SAMEA8948241	SAMEA8948241	human	Norway	0	0
SAMEA8948706	SAMEA8948706	human	Norway	1	1
SAMN05581765	SAMN05581765	human	USA	0	0
SAMN07525399	SAMN07525399	human	USA	1	1
SAMN12731963	SAMN12731963	human	Canada	1	1
SAMN12745741	SAMN12745741	human	USA	0	0
SAMN12774040	SAMN12774040	human	United Kingdom	0	0
SAMN12774045	SAMN12774045	human	United Kingdom	0	0
SAMN12774084	SAMN12774084	human	United Kingdom	0	0
SAMN12774251	SAMN12774251	human	United Kingdom	0	0
SAMN12774258	SAMN12774258	human	United Kingdom	0	0
SAMN12774393	SAMN12774393	human	United Kingdom	0	0
SAMN12774462	SAMN12774462	human	United Kingdom	0	0
SAMN12774536	SAMN12774536	human	United Kingdom	0	0
SAMN13042017	SAMN13042017	human	Oman	0	0
SAMN13523783	SAMN13523783	bovine	USA	1	1
SAMN13523785	SAMN13523785	bovine	USA	1	1
SAMN13523796	SAMN13523796	bovine	USA	1	1
SAMN13523800	SAMN13523800	bovine	USA	1	1
SAMN13523804	SAMN13523804	bovine	USA	1	1
SAMN13523809	SAMN13523809	bovine	USA	1	1
SAMN13523812	SAMN13523812	bovine	USA	1	1
SAMN13523814	SAMN13523814	bovine	USA	1	1
SAMN13523826	SAMN13523826	bovine	USA	1	1
SAMN13523838	SAMN13523838	bovine	USA	1	1
SAMN13523843	SAMN13523843	bovine	USA	1	1
SAMN13523845	SAMN13523845	bovine	USA	1	1
SAMN13523846	SAMN13523846	bovine	USA	1	1
SAMN13523851	SAMN13523851	bovine	USA	1	1
SAMN13523854	SAMN13523854	bovine	USA	1	1
SAMN13523873	SAMN13523873	bovine	USA	1	1
SAMN13523882	SAMN13523882	bovine	USA	1	1
SAMN13523888	SAMN13523888	bovine	USA	1	1
SAMN13523889	SAMN13523889	bovine	USA	1	1
SAMN13523893	SAMN13523893	bovine	USA	1	1
SAMN13523898	SAMN13523898	bovine	USA	1	1
SAMN13523902	SAMN13523902	bovine	USA	1	1
SAMN13523909	SAMN13523909	bovine	USA	1	1
SAMN13523911	SAMN13523911	bovine	USA	1	1
SAMN13523913	SAMN13523913	bovine	USA	1	1
SAMN13523915	SAMN13523915	bovine	USA	1	1
SAMN13523916	SAMN13523916	bovine	USA	1	1
SAMN13523917	SAMN13523917	bovine	USA	1	1
SAMN13523918	SAMN13523918	bovine	USA	1	1
SAMN13523922	SAMN13523922	bovine	USA	1	1
SAMN13523923	SAMN13523923	bovine	USA	1	1
SAMN13523924	SAMN13523924	bovine	USA	1	1
SAMN13523925	SAMN13523925	bovine	USA	1	1
SAMN13523926	SAMN13523926	bovine	USA	1	1
SAMN13523929	SAMN13523929	bovine	USA	1	1
SAMN13523933	SAMN13523933	bovine	USA	1	1
SAMN13523934	SAMN13523934	bovine	USA	1	1
SAMN13523935	SAMN13523935	bovine	USA	1	1
SAMN13523940	SAMN13523940	bovine	USA	1	1
SAMN13523946	SAMN13523946	bovine	USA	1	1
SAMN13523949	SAMN13523949	bovine	USA	1	1
SAMN13523957	SAMN13523957	bovine	USA	1	1
SAMN13523958	SAMN13523958	bovine	USA	1	1
SAMN13523960	SAMN13523960	bovine	USA	1	1
SAMN14419410	SAMN14419410	human	France	0	0
SAMN16916274	SAMN16916274	human	USA	0	0
SAMN18720433	SAMN18720433	human	Australia	1	1
SAMN21447152	SAMN21447152	human	Bangladesh	0	0
SAMN24018973	SAMN24018973	human	United Kingdom	1	1
SAMN24020773	SAMN24020773	human	United Kingdom	0	0
SAMN25413037	SAMN25413037	human	China	1	1
SAMN26369029	SAMN26369029	human	Australia	0	0
SAMN29188103	SAMN29188103	human	Bangladesh	1	1
SAMN29188249	SAMN29188249	human	Bangladesh	1	1
SAMN29478251	SAMN29478251	human	Bangladesh	1	1
SAMN31262947	SAMN31262947	human	Australia	1	1
SAMN31262948	SAMN31262948	human	Australia	1	1
SAMN32622348	SAMN32622348	bovine		1	1
SAMN32622350	SAMN32622350	bovine		1	1
SAMN32622352	SAMN32622352	bovine		1	1
SAMN32622361	SAMN32622361	bovine		1	1
SAMN32622363	SAMN32622363	bovine		1	1
SAMN33709345	SAMN33709345	bovine	United Kingdom	1	1
SAMN33709349	SAMN33709349	bovine	United Kingdom	1	1
SAMN33709350	SAMN33709350	bovine	United Kingdom	1	1
SAMN33709356	SAMN33709356	bovine	United Kingdom	1	1
SAMN33709360	SAMN33709360	bovine	United Kingdom	1	1
SAMN33709363	SAMN33709363	bovine	United Kingdom	1	1
SAMN33709373	SAMN33709373	bovine	United Kingdom	1	1
SAMN33796276	SAMN33796276	human	USA	0	0
